# Supplementary material for: In-Season Predictions Using Chlorophyll a Fluorescence for Selecting Agronomic Traits in Maize
Source: Plants (Basel). 2025 Apr 15;14(8):1216. doi: 10.3390/plants14081216 (PMC12030001; doi:10.3390/plants14081216)
Supplement: Supplementary file 1 [file plants-14-01216-s001.zip]

Archive with 1 entries (1 files):
- plants-3470705-supplementary.pdf
